# Supplementary material for: Exploring the Ecological Preferences and Essential Oil Variability in Wild-Growing Populations of the Endangered Local Greek Endemic Thymus holosericeus (Lamiaceae)
Source: Plants (Basel). 2023 Jan 11;12(2):348. doi: 10.3390/plants12020348 (PMC9864777; doi:10.3390/plants12020348)
Supplement: Supplementary file 1 [file plants-12-00348-s001.zip]

Archive with 3 entries (3 files):
- _Supplementary Material S1.pdf
- _Supplementary Material S2.pdf
- _Supplementary Material S3.xlsx
